# Supplementary material for: Oral administration of Blautia wexlerae ameliorates obesity and type 2 diabetes via metabolic remodeling of the gut microbiota
Source: Nat Commun. 2022 Aug 18;13:4477. doi: 10.1038/s41467-022-32015-7 (PMC9388534; doi:10.1038/s41467-022-32015-7)
Supplement: Supplementary file 4 — Source Data [file 41467_2022_32015_MOESM4_ESM.xlsx]

## Sheet: Figure 1
	A			B			D				E
	BMI-related bacteria	Single regression coefficient		T2DM-related bacteria	Single regression coefficient			Odds ratio				%
	Megamonas	0.07271		Ruminococcus.2	0.04842		Blautia (%)	T2DM vs non-DM	Obese vs normal		Blautia wexlerae	65.4294
	Megasphaera	0.07195		Megasphaera	0.03495		0.5	0.916667			Blautia wexlerae	1.75831
	Dorea	0.03402		Flavonifractor	0.02174		1	0.368421	0.810078		Blautia wexlerae	0.922735
	Streptococcus	0.02142		Blautia	0.07583		2	0.350877	0.91358		Blautia wexlerae	0.732431
	Dialister	0.02081		Faecalibacterium	0.05186		3	0.217391	0.463235		Blautia wexlerae	0.533331
	Bifidobacterium	0.05594		Butyricicoccus	0.03389		4	0.213294	0.537313		Blautia wexlerae	0.477359
	Faecalibacterium	0.03213		Anaerostipes	0.02712		5	0.238898	0.502825		Blautia wexlerae	0.330234
	Blautia	0.02862		Eubacterium..xylanophilum.group	0.01684		6	0.090233	0.22861		Blautia wexlerae	0.272663
	Butyricicoccus	0.02574					7	0.138278	0.134118		Blautia wexlerae	0.233482
	Lachnospira	0.01378					8	0.197674	0.087872		Blautia wexlerae	0.195901
	Ruminococcaceae.UCG.005	0.01238					9	0.110909	0.101307		Blautia wexlerae	0.187905
							10	0.162879	0.141612		Blautia wexlerae	0.140729
											Blautia wexlerae	0.135132
											Blautia wexlerae	0.129535
											Blautia wexlerae	0.126336
											Blautia wexlerae	0.126336
											Blautia glucerasea	8.23185
											Blautia glucerasea	4.08754
											Blautia glucerasea	2.84497
											Blautia glucerasea	1.26256
											Blautia glucerasea	0.348624
											Blautia glucerasea	0.234282
											Blautia glucerasea	0.124737
											Blautia stercoris	6.96849
											Blautia stercoris	1.11624
											Blautia stercoris	1.10025
											Blautia sp.	0.978707
											Blautia sp.	0.660467
											Blautia sp.	0.157521
											Blautia sp.	0.151923

## Sheet: Figure 2
	A																	C				D				E				F				H				I
		CD					HFD					HFD+Bw						CD	HFD	HFD+Bw		CD	HFD	HFD+Bw		CD	HFD	HFD+Bw		CD	HFD	HFD+Bw		CD	HFD	HFD+Bw		Tnfα				S100a8
	0	100	100	100	100	100	100	100	100	100	100	100	100	100	100	100		0.5935	1.9964	1.7651		7.96923	19.9471	14.4378		1108	1446	741.1		22445	40225	25615		82129	219989	188508		CD	HFD	HFD+Bw		CD	HFD	HFD+Bw
	1	113.786	110.405	111.111	109.25	110.173	109.67	109.728	109.717	112.24	109.817	107.975	106.223	111.648	108.313	112.908		0.5078	2.9071	1.3413		4.47395	19.5978	8.78435		442.7	1853	2029		21565	30125	26010		97502	558355	322676		0.00205	0.00681	0.0309		0.00219	0.00996	0.00167
	2	117.083	113.691	111.916	110	116.48	115.306	119.281	118.164	124.628	118.402	113.243	109.68	114.582	113.191	116.171		0.5561	2.4084	1.8238		1.76041	27.4802	9.37479		436.9	2500	701.6		19965	37205	30040		166388	214125	141937		0.00323	0.0709	0.0024		0.000939	0.0326	0.000257
	3	122.128	114.622	116.371	113.1	119.786	119.728	127.082	120.898	132.557	128.466	117.255	113.051	120.722	116.127	121.724		0.4266	2.7647	1.2668		2.58215	14.7031	16.6098		682.2	2775	726.5		28405	29700	33790		156003	436288	156583		0.0137	0.3245	0.00141		0.00111	0.0108	0.000332
	4	124.625	120.811	121.471	116.25	124.975	129.883	140.184	128.955	147.324	140.405	122.426	118.712	127.856	121.254	127.375		0.5776	2.9206	1.4054		0.555095	21.5788	6.76976		637.4	3000	490.4		17115	37325	33515		124129	151404	145232		0.00322	0.0318	0.00416		0.00168	0.00811	0.000744
	5	129.221	126.287	125.604	119.6	129.145	138.095	147.152	137.5	161.199	153.527	130.401	125.67	135.621	126.282	137.36		0.4834	2.2875	1.8173		4.42981	34.6222	12.3172		879.4	1910	1297		21310	36985	23385		41598	323883	170500		0.0126	0.0532	0.00685		0.00145	0.004	0.000485
	6	128.471	127.218	127.107	121.1	129.349	142.809	154.952	147.461	170.069	161.964	136.491	127.96	143.702	129.617	147.004		0.639	2.3032	2.2311		2.64968	4.81549	3.73748		1234	1974	2712		17980	26455	27910		99768	282435	222457		0.0498	0.0199	0.0129		0	0.00551	0.00805
	7	134.366	134.611	136.178	128.6	134.639	154.859	169.281	159.57	187.017	177.06	147.849	139.844	153.86	138.427	159.864		0.5397	1.6356	2.4403		5.35568	*	7.32423		530.9	2163	645.3		17075	34120	26345		47130	413974	130017		0.00375	0.1651	0.0291		0.00304	0.0199	0.0132
	8	133.017	133.516	134.031	128.25	134.741	160.155	175.504	165.283	194.103	187.815	155.921	147.796	160.677	142.559	169.508		0.6645	2.1072	1.5629		6.84309	*	2.93843		1309	1964	1072		18045	33080	26250		96411	130921	125057		0.00324	0.0403	0.0306		0.00265	0.0235	0.0173
																		0.4801	2.4199	2.4965		*	*	4.11817		627.4	2091	1137		20433	39405	25695		59567	214734	111908		0.00236	0.2056	0.00763		0.00209	0.0348	0.00502
																																						0.00379	0.2189	0.1719		0.000974	0.0308	0.0243
																						*Hemolyzed blood samples were excluded.

## Sheet: Figure 3
	A				B				C																													D				E				F
	Ppar-γ				Mitogreen				None (0%)														Sup. (10%)															0	0.01	0.1		CD	HFD	HFD+Bw		Lactate
	3T3L1 pre-adipocytes (day 0)	3T3L1 adipocytes (day 8), none	3T3L1 adipocytes (day 8), Bw sup. (10%)		0	0.01	0.1		717.06	751.51	557.79	594.6	597.8	617.23	827.71	702.8	758.8	537.68	713.82	533.88	722.01	670.64	592.96	731.7	1041.86	646.11	645.75	612.06	854.59	589.36	1251.97	1118.91	1039.58	1345.02	908.06	1486.58		0.07325	0.07025	0.05925		0.00151	0.000644	0.00103		CD	HFD	HFD+Bw
	0.00359	0.0335	0.0294		14325	15801	19037		696.99	727.9	534.25	607.29	578.59	569.04	808.11	684	763.75	525.26	710.77	524.38	713.26	664.76	620.73	776.74	1095.32	645.96	632.25	601.08	920.41	602.32	1291.36	1156.08	1020.86	1360.28	914.95	1377.48		0.07625	0.07225	0.05825		0.00166	0.000659	0.00129		2153799	1045146	1071612
	0.00516	0.0253	0.0142		15777	17028	20423		683.22	713.87	524.55	587.53	572.05	545.53	786.42	685.08	774.46	530.21	719.46	516.26	712.85	656.39	620.63	790.07	1086.01	625.16	609.55	585.74	957.84	601.3	1267.32	1135.09	997.38	1327.12	905.05	1285.37		0.07825	0.07325	0.06125		0.00172	0.000889	0.00115		6953583	231771	675322
	0.00521	0.0333	0.0314		15303	14292	19974		350.6	375.16	272.28	317.93	301.63	250.3	394.7	342.44	424.59	291.02	417.7	288.32	369.64	351.61	572.68	701.42	869.77	699.58	361.61	341.95	860.62	354.83	908.5	1007.41	641.13	1211.2	584.45	1174.15		0.07625	0.07025	0.05525		0.00197	0.000954	0.00166		3462700	422877	2040475
	0.00847	0.02	0.0746		13953	15700	24605		296.01	327.36	250.17	276.62	272.41	246.29	333.92	298.4	330.31	241.56	301.72	226.78	285.33	283.03	542.4	686.42	833.33	632.88	343.21	325.41	820.41	303.69	816.95	1030.43	559.59	1167.24	514.61	1086.29						0.00269	0.00107	0.00125		7387607	367948	2234280
									297.88	323.66	237.35	277.61	267.82	244.17	335.95	289.61	327.1	243.33	285.12	212.72	268.62	278.18	539.04	666.36	802.55	615.72	325.72	310.17	795.5	288.45	763.81	1058.8	535.22	1116.16	482.72	1032.89						0.00213	0.000682	0.00116		4000050	1321579	2755383
									1066.87	1111.87	1544.56	1046.51	1117.79	1173.28	1051.08	897.19	875.14	1008.35	846.99	814.8	963.49	879.57	1042.11	1157.44	988.79	705.96	1004.78	1173.97	873.26	863.9	765.03	730.11	865.74	944.62	822.89	788.08						0.00195	0.00078	0.00128		4538956	1175855	4783753
	S100a8								866.3	819.6	1077.85	795.97	801.25	845.74	833.9	709.09	681.55	740.51	690.36	743.09	807.99	694.16	908.05	924.23	887.37	748.62	743.56	813.68	809.46	672.01	656.25	627.45	712.21	828.04	676.53	696.85						0.00149	0.00112	0.00131		4593164	1289558	4779366
	3T3L1 pre-adipocytes (day 0)	3T3L1 adipocytes (day 8), none	3T3L1 adipocytes (day 8), Bw sup. (10%)						804.58	723.42	963.39	732.3	708.06	747.89	775.83	703.86	655.26	760.67	669.02	756.76	783.68	692.73	851.16	878.08	831.01	693.65	672.86	743.75	835.27	652.45	662.46	612.36	717.95	916.86	654.66	681.84						0.00239	0.000887	0.000878		2781357	1334012	648866
	4.42e-05	0.00186	0.00141						168.41	206.83	188.34	166.67	207.1	167.6	195.18	172.96	214.05	189.51	206.41	158.15	173.85	190.52	184.52	147.9	197.95	231.96	175.34	167.8	148.97	161.52	271.03	141.35	272.66	257.95	230.49	247.51						*	0.00098	0.000881
	0.000102	0.00208	0.000512						191.43	220.16	194.23	198.55	224.58	188.99	216.93	194.97	224.35	208.53	229.7	165.62	194.27	213.41	207.34	170.67	203.23	224.26	194.9	196.78	165.6	184.24	262.33	166.81	265.9	257.98	240.15	241.7
	0.000155	0.00129	0.00092						187.66	215.98	185.5	189.51	218.76	184.07	208.39	201.75	223.76	210.44	222.41	160.59	190.2	213.36	198.57	168.73	203.04	216.6	189.92	191.84	155.48	180.88	244.01	163.22	254.8	239.47	230.57	226.21						*Samples below the detection limit were excluded.				Citrate
	5.15e-05	0.00141	0.000689																																											CD	HFD	HFD+Bw
																																														223469	8509.82	32621
																																														104814	41036.4	62536.8
	Nrf1																																													104035	18499.2	34279.2
	3T3L1 pre-adipocytes (day 0)	3T3L1 adipocytes (day 8), none	3T3L1 adipocytes (day 8), Bw sup. (10%)																																											266404	35748.5	125052
	0.00562	0.00309	0.00492																																											171955	65127.4	181777
	0.00568	0.00536	0.00567																																											387869	51656.6	40952.3
	0.00595	0.00336	0.00533																																											320737	31721.5	53167.8
	*	0.00326	0.00634																																											24090.5	12174.5	36175.7
	*Samples below the detection limit were excluded.
																																														Isocitrate
																																														CD	HFD	HFD+Bw
																																														182955	42418.9	140730
																																														121296	2970.91	44852.7
																																														85052	21447.8	122996
																																														42984.5	20408.2	81035
																																														85721.5	25590.6	55943.9
																																														101292	10060.3	51768.3
																																														130048	17718.6	26331.5
																																														50782.6	14423.9	47748.3
																																														Succinate
																																														CD	HFD	HFD+Bw
																																														400488	158846	153884
																																														140355	50443.5	324044
																																														447550	103800	113838
																																														247819	70511.7	576511
																																														642004	129644	245945
																																														280178	38201.8	112038
																																														243282	31681.9	240935
																																														295920	26678.6	293752
[truncated: 3 more columns]

## Sheet: Figure 4
	A				B						C								D
		Fold change (log2)	P (–log10)		S-adenosylmethionine							S-adenosylmethionine		Acetylcholine		l-ornithine			None	S-adenosylmethionine	Acetylcholine	l-ornithine
	Cysteamine	0	0		None	Bw	Bv	Pc	Fp		None	1 µM	100 µM	1 µM	100 µM	1 µM	100 µM		0.000462	0.000481	0.000178	0.000537
	Guanosine 3',5'-cyclic monophosphate	0	0		0	496039	180894	112046	0		0.3475	0.24	0.1905	0.206	0.2055	0.266	0.195		0.000946	0.000497	0.000174	0.000318
	Adenylsuccinic acid	0	0.374019		0	569619	225801	123675	5605		0.3145	0.298	0.2035	0.2745	0.202	0.3255	0.1835		0.00107	0.000443	0.000306	0.0003
	FAD	0	0		0	606194	209815	152929	0		0.3525	0.2775	0.205	0.2415	0.234	0.2955	0.2075		0.000386	0.000867	0.000377	0.000591
	S-Adenosylmethionine	9.96578	2.47348								0.302
	Dopamine	0	0
	2-Ketoglutaric acid	0	0		Acetylcholine
	NAD	0	0		None	Bw	Bv	Pc	Fp
	FMN	0	0		12756	999360	4203	8381	8206
	Cholic acid	0	0		12974	1059378	5746	10472	9937
	Acetylcholine	6.41581	3.14759		11203	1094559	0	10102	12919
	Ornitine	4.43617	3.78648
	Aconitic acid	3.6104	1.80097
	Cystine	3.56847	2.11563		l-ornithine
	Adenine	3.12826	3.22218		None	Bw	Bv	Pc	Fp
	Guanine	2.13576	2.9829		1464497	32347351	2098637	1975406	1721885
	Thymine	1.98132	3.13473		1528604	32655711	2222168	2072819	1724769
	Lactic acid	1.79546	2.74786		1567264	33720286	2427132	1987539	1778630
	Nicotinic acid	1.71194	3.18627
	Fumaric acid	1.54616	2.12338
	Kynurenine	1.50043	3.06274
	Succinic acid	1.21409	4.11177
	Uracil	1.1765	2.36825
	Hypoxanthine	1.02814	2.41601
	Cysteine	0.939056	1.70744
	Cystathionine	0.874299	3.30479
	Cytidine 3',5'-cyclic monophosphate	0.794136	1.7296
	Creatine	0.610977	2.6719
	Histidine	0.603261	4.79111
	Lysine	0.482879	3.51241
	Histamine	0.460017	3.83668
	Cytosine	0.452572	3.68326
	Valine	0.441922	3.14476
	Tyrosine	0.440425	2.25798
	Creatinine	0.432617	0.253856
	Serotonin	0.409941	4.60837
	Methionine	0.399321	4.00358
	Glycine	0.394906	2.07769
	4-Aminobutyric acid	0.389804	2.66261
	Isoleucine	0.370674	1.71227
	Glutamine	0.368106	1.22425
	Homocysteine	0.313487	0.648931
	Dopa	0.283303	1.58357
	Epinephrine	0.28008	1.17954
	Glutamic acid	0.25786	1.87773
	Alanine	0.25014	3.31963
	Xanthine	0.238606	2.92939
	Allantoin	0.194819	0.857251
	Phenylalanine	0.184271	1.86878
	Uric acid	0.161367	0.798327
	Ophthalmic acid	0.158258	1.07211
	Leucine	0.156194	1.84495
	Threonine	0.119953	0.775969
	4-Hydroxyproline	0.117279	1.02112
	2-Morpholinoethanesulfonic acid	0.111276	0.627664
	Pantothenic acid	0.0871093	0.589661
	Oxidized glutathione	0.0764158	0.12257
	Choline	0.0674127	0.677473
	Orotic acid	0.0623629	0.521911
	Symmetric dimethylarginine	0.0484046	0.29233
	Asymmetric dimethylarginine	0.03711	0.128298
	Carnosine	0.00801245	0.0034018
	Tryptophan	0.00050148	0.0041702
	2-Aminobutyric acid	-0.011944	0.0915125
	Dimethylglycine	-0.0157231	0.086919
	Proline	-0.0383452	0.45702
	Norepinephrine	-0.0595579	0.464972
	Carnitine	-0.122727	1.29792
	Acetylcarnitine	-0.233843	2.46065
	5-Glutamylcysteine	-0.496982	1.71197
	Taurocholic acid	-0.583242	2.48717
	Asparagine	-0.807779	2.90664
	Pyruvic acid	-1.09796	3.68093
	S-Adenosylhomocysteine	-1.10627	6.88723
	Glutathione	-1.11477	1.56348
	Aspartic acid	-1.23545	2.97048
	Argininosuccinic acid	-1.94668	5.63994
	Citrulline	-4.73716	6.05687
	Serine	-4.83759	2.83801
	Guanosine monophosphate	-5.00496	5.90512
	Citicoline	-5.22159	2.30524
	Malic acid	-5.4864	2.43578
	Cytidine monophosphate	-5.75218	3.14066
	Adenosine monophosphate	-5.77054	5.5317
	Arginine	-5.78794	3.5574
	Uridine	-5.9178	3.28099
	Adenosine	-6.92995	4.47075
	Citric acid	-7.32897	3.98236
	Isocitric acid	-7.70825	3.99616
	Inosine	-8.33296	4.17863
	Cytidine	-8.82092	4.27675
	Niacinamide	-9.03351	5.25884
	Guanosine	-9.06569	2.78174
	Thymidine monophosphate	-9.96578	1.41607
	Homocystine	-9.96578	3.54576

## Sheet: Figure 5
	A					B										C			D				F
	Mean Raman intensity of intracellular starch (a.u.)						Amylose				amylopectin					Succinate			Acetate					LDA score (log2)
	Bw	Bv	Pc	Fp		Bw	0.006757	0.00724	0.00724	0.00724	0.036313	0.040753	0.041456	0.040753		None	Bw		CD	HFD	HFD+Bw		D_3__Verrucomicrobiales	3.66642
	102.801	27.1121	53.6589	69.9844		Bv	0.007722	0.00917	0.009653	0.009653	0.019878	0.01632	0.016541	0.013728		0.853276	14.2561		0.435439	0.163789	0.315284		D_4__Verrucomicrobiaceae	3.66642
	88.7218	11.517	58.6733	109.074		Pc	0.013031	0.013514	0.013997	0.013997	0.02371	0.02604	0.026964	0.027667		0.754874	17.899		0.283392	0.239976	0.311852		D_5__Akkermansia	3.66642
	81.6976	15.5331	56.2115	115.49		Fp	0.011101	0.011583	0.012549	0.012549	0.035485	0.038519	0.039663	0.037553		0.874701	16.1502		0.364963	0.323512	0.345076		D_1__Verrucomicrobia	3.66642
	79.3156	8.23317	61.4052	103.781												0.966152	17.692		0.283847	0.439371	0.318369		D_4__Rikenellaceae	2.99779
	96.4546	8.77247	62.8318	106.991															0.355098	0.296513	0.520659		D_5__RikenellaceaeRC9gutgroup	2.87233
	76.4769	12.9515	28.8806	62.2353															0.21194	0.10234	0.19822		D_5__Alistipes	2.42476
	85.0845	12.367	45.8648	51.7278												Lactate			0.14243	0.1733	0.47742		D_4__ClostridialesvadinBB60group	2.22552
	219.709	20.0428		38.8736												None	Bw		0.23974	0.16698	0.30137		D_5__LachnospiraceaeFCS020group	-2.10331
	166.506	17.7112														7.51802	11.9498		0.23262	0.19283	0.63428		D_4__Ruminococcaceae_Other	-2.15142
	37.5525															7.13192	14.8963		0.27688	0.22484	0.40728		D_5__Coprococcus1	-2.2526
	84.4193															7.50839	14.712		0.78483	0.134296	0.195345		D_4__Erysipelotrichaceae_Other	-2.83432
																7.6562	15.8922		0.424224	0.147679	0.141618		D_5__LachnospiraceaeNK4A136group	-3.7852
																			0.204814	0.141487	0.140211		D_4__Lachnospiraceae	-3.92908
																			0.396436	0.102502	0.271375		D_2__Clostridia	-3.99797
																Acetate			0.238327	0.124988	0.548833		D_3__Clostridiales	-3.99797
																None	Bw						D_1__Firmicutes	-4.07247
																38.2034	80.5433
																35.5599	95.5016		Propionate
																37.915	94.7865		CD	HFD	HFD+Bw
																41.0608	95.1089		0.220067	0.03926	0.14273
																			0.115565	0.15474	0.42372
																			0.162018	0.12956	0.25187
																Propionate			0.084097	0.19143	0.42497
																None	Bw		0.081723	0.2777	0.3506
																0.0990838	0.11128		0.09686	0.0789417	0.0475575
																0.0864238	0.121746		0.09557	0.0554337	0.097137
																0.058252	0.129216		0.23655	0.0793945	0.0240543
																0.0991602	0.0968696		0.06827	0.0645955	0.207431
																			0.07885	0.211513	0.146217
																			0.350641	0.0494658	0.146373
																Butyrate			0.124587	0.0502478	0.210098
																None	Bw		0.0326081	0.0602693	0.0890736
																0.147019	0.21458		0.145763	0.0606839	0.105127
																0.137319	0.225062		0.0480327	0.0540023	0.375723
																0.207268	0.226473
																0.152315	0.253148
																			Butyrate
																			CD	HFD	HFD+Bw
																			0.105579	0.033374	0.087076
																			0.151949	0.053943	0.037332
																			0.056887	0.077779	0.104611
																			0.057573	0.104599	0.087764
																			0.056157	0.0725	0.09352
																			0.11259	0.01706	0.13813
																			0.10132	0.12215	0.19182
																			0.13162	0.09239	0.10136
																			0.07216	0.14785	0.17477
																			0.16038	0.13343	0.17746
																			0.165946	0.029558	0.145602
																			0.069193	0.04252	0.061969
																			0.024923	0.042812	0.068334
																			0.116225	0.065854	0.102886
																			0.009605	0.05096	0.175128

## Sheet: Figure 6
	B			C				D							E									F
	Blautia (%)	Butyricicoccus (%)			%			0 h			48 h				0 h				48 h					Medium	None	Bw sup. (10%)	Succinate	Lactate	Acetate
	2.63	0.56		Butyricicoccus faecihominis	83.3224			0	0.01	0.1	0	0.01	0.1		None	Succinate	Lactate	Acetate	None	Succinate	Lactate	Acetate		0.361601	47.2605	53.987	44.8443	46.5689	61.2514
	0.6	0.32		Butyricicoccus faecihominis	7.1182			0.02975	0.02875	0.01575	0.29075	0.31575	0.39975		0.02975	0.03925	0.05425	0.05825	0.29075	0.50375	0.35375	0.43075		0.570403	47.608	51.4213	45.4002	45.3045	62.8742
	9.51	0.18		Butyricicoccus faecihominis	5.59757			0.02475	0.02975	0.00575	0.31375	0.31975	0.39775		0.02475	0.03625	0.05325	0.06025	0.31375	0.35975	0.38375	0.46675		0	41.3847	53.727	45.9874	42.4895	59.0876
	6.15	0		Butyricicoccus faecihominis	2.16998			0.01975	0.03175	0.00575	0.28675	0.29475	0.37875		0.01975	0.04125	0.05125	0.04725	0.28675	0.34175	0.33275	0.49475			40.6522	49.5436	43.1643	44.4771	63.8115
	2.37	0.55		Butyricicoccus faecihominis	1.79188			0.03775	0.03875	0.01975	0.32675	0.30975	0.38775		0.03775	0.04825	0.05225	0.06025	0.32675	0.32675	0.31675	0.46075
	1.27	1.09
	2.87	0.75
	3.53	0.59
	1.3	0
	2.41	0.28
	0.94	0.63
	1.13	0.18
	0.9	0.04
	5.53	1.36
	0.52	0.08
	4.56	0.13
	3.14	0.64
	1.57	0.02
	5.45	0.69
	0.95	0.45
	3.4	0.85
	2.48	0.03
	1.74	0.54
	0.45	1.66
	4.79	0.02
	2.91	0.86
	2.95	0.66
	6.59	0.44
	2.81	0.09
	5.24	0.01
	1.56	0.38
	5.59	0.07
	5	0.22
	7.29	0
	10	0.06
	3.07	1.82
	1.03	0.19
	0.94	0.11
	1.67	0.42
	2.92	1.02
	0.77	0.74
	2.05	0.89
	0.5	0.32
	2.99	0.34
	0.49	0.3
	14.26	2.21
	1.51	0.51
	1.57	0.15
	13.61	1.68
	3.64	0.83
	1.39	0.19
	4.81	0.84
	2.11	0.46
	1.56	0.06
	0.64	0.02
	0.81	0.05
	2.62	0.17
	0.69	0.25
	2.06	0.55
	3.23	0.07
	2.51	0.17
	0	0
	4.72	0.38
	0.29	0
	6.69	0.77
	2.5	0.69
	8.48	0.53
	2.98	0.92
	1.29	0.21
	5.36	0.09
	7.23	0.72
	0.96	0.47
	5.77	0.12
	0.7	0.51
	3.25	0.33
	1.38	0.35
	4.42	1.1
	14.52	1.62
	5.03	1.33
	6.58	0.7
	7.83	0.22
	6.99	1.29
	17.28	0.53
	3.45	1.29
	1.62	0.34
	9.19	0.35
	12.7	0.48
	8.17	2.16
	2.27	0.6
	6.43	0.7
	1.34	0.34
	2.99	0.19
	9.31	1.4
	7.27	0.39
	3.49	0.75
	5.41	0.09
	10.34	0.63
	10.5	1.08
	2.79	0.66
	0.99	0.11
	5.17	0.65
	3.5	0.49
	9.57	0.42
	2.29	1.06
	5.06	1.09
	5.67	0.59
	7.59	0.56
	2.42	0.98
	4.78	0.78
	0.94	1.05
	5.54	0.02
	8.8	1.52
	2.94	1.6
	5.2	0.99
	7.36	1.22
	13.34	0.68
	7.24	0.83
	6.48	0.61
	2.33	0.39
	1.54	0.03
	3.2	0.4
	7.13	1.07
	0.83	0.45
	9.26	0.23
	10.05	0.75
	6.97	0.9
	2.97	0.58
	6.47	0.6
	1.17	0.64
	0.07	0.01
	2.15	0.06
	6.55	0.4
	6.5	0.29
	2.59	1.11
	2.33	0.52
	3.63	0.33
	9.57	1.45
	2.9	0.86
	5.93	0.3
	6.28	0.91
	7.29	0.35
	21.78	2.25
	3.61	0.63
	3.3	0.99
	7.48	0.38
	11.32	0
	9.45	0.36
	2.35	0.62
	25.59	2.2
	1.16	0.48
	2.75	0.07
	1.44	0.39
	0.72	0.11
	2.62	0.27
	6.6	1.25
	1.71	0.36
	6.33	1.19
	5.11	0.34
	10.97	0.48
	2.92	0.26
	2.1	0.66
	5.35	0.58
	2.86	0.65
	0.68	0.07
	11.38	0.76
	14.31	0.58
	0.87	0.4
	4.71	0.34
	9.87	1.74
	2.78	0.95
	0.88	1.34
	6.01	0.79
	4.18	1
	0.08	0
	1.57	0.56
	2.28	0.72
	3.45	0.99
	3.23	0.54
	1.82	0.49
	8.15	0.32
	3.26	0.28
	3.5	0.96
	11.78	0.19
	4.06	0.4
	4.77	0.83
	0.69	0.57
	6.46	0.59
	13.86	0.89
	1.58	0.58
	4.21	0.45
	19.03	0.44
	2.48	0.68
	0.32	1.32
	1.45	1.29
	15.03	1.52
	0.77	1.03
	3.35	0.45
	4.79	0.96
	3.19	0.93
	4.27	0.78
	3.13	0.38
	2.36	0.11
	2.97	1.62
	2.68	0.61
	1.18	0.72
	1.77	0.45
	1.53	0.44
	5.81	0.41
	5.63	0.88
	2.94	0.8
	1.67	0.59
	3.21	0.49
	1.7	0.05
	2.79	0.46
	4.57	0.71
	5.45	0.79
	3.57	1.71

## Sheet: Figure S1
	A												B
	Megasphaera			Blautia			Faecalibacterium			Butyricicoccus			Megasphaera			Blautia			Faecalibacterium			Butyricicoccus
	Normal	Obese		Normal	Obese		Normal	Obese		Normal	Obese		nonDM	T2DM		nonDM	T2DM		nonDM	T2DM		nonDM	T2DM
	0	6.24		14.31	2.97		14.29	1.42		0.58	0.58		0	1.84		5	2.63		6.04	2.72		0.22	0.56
	0	0		2.97	1.44		10.33	3.02		1.62	0.39		0.75	4.49		13.61	0.6		2.53	0.04		1.68	0.32
	0	0		2.99	2.37		6.42	4.25		0.19	0.55		3.81	0		3.64	2.37		3.13	4.25		0.83	0.55
	0	4.92		0.99	3.14		2.8	0.01		0.11	0.64		1.23	0		1.29	2.87		3.5	4.53		0.21	0.75
	0	0		6.46	5.53		3.95	14.18		0.59	1.36		0.99	0		5.36	1.3		4.11	2.16		0.09	0
	0	0.91		0.68	5.35		5.25	4.79		0.07	0.58		1.18	1.43		7.23	2.41		8.07	1.33		0.72	0.28
	2.85	0		4.57	6.28		5.47	11.37		0.71	0.91		0.48	0		0.96	0.94		4.03	0.22		0.47	0.63
	0.58	0		5.2	4.27		16.16	7.61		0.99	0.78		0	0		5.77	1.13		16.9	0.01		0.12	0.18
	0	0		1.56	5.77		5.39	16.9		0.38	0.12		0.5	0.63		0.7	0.9		0.19	0		0.51	0.04
	1.28	0		3.19	6.5		0.31	0.45		0.93	0.29		0.62	0		3.25	5.53		1.37	14.18		0.33	1.36
	0	0		10.5	6.33		4.77	4.92		1.08	1.19		0	0		1.38	0.52		11.86	0.64		0.35	0.08
	0	0		9.26	7.36		0.02	11.32		0.23	1.22		0	4.92		4.42	3.14		9.49	0.01		1.1	0.64
	0	2.39		2.42	0.07		7.52	0.02		0.98	0.01		0	0		14.52	0.95		11.62	0.32		1.62	0.45
	0	0		2.9	0.49		10.54	6.42		0.86	0.3		0.36	0		6.58	3.4		5.87	3.81		0.7	0.85
	0	0		2.11	5.93		13.55	4.71		0.46	0.3		0	0		7.83	2.48		21.8	6.77		0.22	0.03
	0	8.36		1.77	1.57		8.81	3.83		0.45	0.56		0	0		6.99	2.91		8.04	10.47		1.29	0.86
	0	1.23		10.97	1.29		7.66	3.5		0.48	0.21		0	3.8		17.28	2.95		21.28	5.14		0.53	0.66
	0.47	0		2.29	14.26		8	7.63		1.06	2.21		0	0.01		3.45	5.24		9.51	0.02		1.29	0.01
	0	1.43		6.43	2.41		12.52	1.33		0.7	0.28		7.95	0		9.19	1.56		0.98	5.39		0.35	0.38
	0	0		1.3	3.13		2.16	8.2		0	0.38		1.64	0		12.7	5.59		8.91	3.94		0.48	0.07
	0	4.35		4.79	5.45		0.35	0.97		0.02	0.69		0	0		8.17	10		17.9	12.98		2.16	0.06
	0	0.07		5.45	2.81		8.32	9.91		0.79	0.09		2.11	0		2.27	3.07		8.94	7.61		0.6	1.82
	0	0.01		3.45	5.24		9.51	0.02		1.29	0.01		0	0		6.43	1.03		12.52	0.02		0.7	0.19
	0	0		2.92	2.94		11.05	5.89		1.02	0.8		0.09	1.58		1.34	0.94		12.33	2.48		0.34	0.11
	0.02	22		2.59	1.56		2.1	0		1.11	0.06		0	0		2.99	2.92		6.42	11.05		0.19	1.02
	0	2.53		2.79	2.92		4.81	5.26		0.66	0.26		0	0.01		9.31	0.77		13.57	7.84		1.4	0.74
	0	0		1.38	4.72		11.86	4.03		0.35	0.38		0	2.08		7.27	2.05		8.63	2.12		0.39	0.89
	0.92	0		3.26	2.35		7.87	0.38		0.28	0.62		0	0		3.49	0.5		14.5	0.46		0.75	0.32
	0	0		3.3	0.95		6.18	0.32		0.99	0.45		1.02	0.84		5.41	1.51		7.9	0.01		0.09	0.51
	0.1	4.52		4.79	2.33		9.58	8.01		0.96	0.52		0	2.09		10.34	1.39		8.34	0.67		0.63	0.19
	0	0		0.94	1.7		12.25	0		1.05	0.05		0	22		10.5	1.56		4.77	0		1.08	0.06
	0	0		11.78	5.17		3.54	7.49		0.19	0.65		0	2.16		2.79	0.64		4.81	6.18		0.66	0.02
	0.2	0		4.06	4.56		7.87	3.42		0.4	0.13		0	4.4		0.99	2.62		2.8	3.37		0.11	0.17
	0	0		7.29	3.53		4.28	13.38		0.35	0.59		0	2.44		5.17	3.23		7.49	13.39		0.65	0.07
	0.21	2.08		2.33	2.05		1.81	2.12		0.39	0.89		0	0		3.5	2.51		5.8	4.42		0.49	0.17
	1.13	2.16		1.57	0.64		0.01	6.18		0.02	0.02		0	12.14		9.57	0		3.29	0.06		0.42	0
	0	0		0.45	2.62		0.07	2.47		1.66	0.27		0.47	0		2.29	4.72		8	4.03		1.06	0.38
	0	0		9.31	2.79		13.57	2.32		1.4	0.46		0.46	1.83		5.06	2.5		2.78	14.83		1.09	0.69
	0	1.08		17.28	2.99		21.28	18.78		0.53	0.34		0	0		5.67	8.48		10.97	0.02		0.59	0.53
	0	1.58		8.17	0.94		17.9	2.48		2.16	0.11		2.61	3.93		7.59	2.98		15.33	0.01		0.56	0.92
	0	0		4.78	0.94		7.39	0.22		0.78	0.63		0	0.32		2.42	5.03		7.52	7.24		0.98	1.33
	0	7.73		10.05	1.67		5.27	0.99		0.75	0.42		0	0		4.78	1.62		7.39	0.35		0.78	0.34
	0	3.93		7.48	2.98		7.7	0.01		0.38	0.92		0	0		0.94	2.94		12.25	12.47		1.05	1.6
	0	0		3.57	5.59		5.63	3.94		1.71	0.07		0	0.01		5.54	1.54		0	0.75		0.02	0.03
	7.54	1.83		0.87	2.5		0.71	14.83		0.4	0.69		0	0		8.8	5.45		0	8.32		1.52	0.79
	0	4.4		15.03	2.62		5.13	3.37		1.52	0.17		0.58			5.2			16.16			0.99
	0	12.14		1.16	0		2.03	0.06		0.48	0		0			7.36			11.32			1.22
	0	0.63		11.32	0.9		0.01	0		0	0.04		0			13.34			8.34			0.68
	0.01	0.84		6.69	1.51		0.02	0.01		0.77	0.51		0			7.24			25.23			0.83
	0	0		5.54	2.51		0	4.42		0.02	0.17		0			6.48			3.79			0.61
	2.11	0		2.27	3.4		8.94	3.81		0.6	0.85		0.21			2.33			1.81			0.39
	0	3.8		0.5	2.95		0.46	5.14		0.32	0.66		0			3.2			5.31			0.4
	0			9.45			11.97			0.36			0			7.13			11.23			1.07
	0.3			4.71			13.16			0.34			0.28			0.83			10.64			0.45
	0			6.48			3.79			0.61			0			9.26			0.02			0.23
	0			0.29			0			0			0			10.05			5.27			0.75
	0.62			3.25			1.37			0.33			0			6.97			14.5			0.9
	0			0.69			21.89			0.25			6.24			2.97			1.42			0.58
	0			3.5			5.8			0.49			0			6.47			2.62			0.6
	0			2.75			5.6			0.07			0.99			1.17			11.17			0.64
	0			10			12.98			0.06			2.39			0.07			0.02			0.01
	0			3.2			5.31			0.4			0			2.15			0.89			0.06
	0			21.78			7.94			2.25			0			6.55			7.33			0.4
	0			3.07			7.61			1.82			0			6.5			0.45			0.29
	0.12			1.53			9.25			0.44			0.02			2.59			2.1			1.11
	7.95			9.19			0.98			0.35			4.52			2.33			8.01			0.52
	0			0.81			0.08			0.05			0			3.63			2.08			0.33
	0.48			0.96			4.03			0.47			0			9.57			8.03			1.45
	13.9			2.06			3.49			0.55			0			2.9			10.54			0.86
	0			0.52			0.64			0.08			0			5.93			4.71			0.3
	0			1.67			12.43			0.59			0			6.28			11.37			0.91
	0			1.03			0.02			0.19			0			7.29			4.28			0.35
	0			1.58			9.96			0.58			0			21.78			7.94			2.25
	0			2.48			6.77			0.03			0			3.61			7.21			0.63
	0.09			1.34			12.33			0.34			0			3.3			6.18			0.99
	0			3.23			5.8			0.54			0			7.48			7.7			0.38
	0			1.45			16.47			1.29			0			11.32			0.01			0
	2.44			3.23			13.39			0.07			0			9.45			11.97			0.36
	0.46			5.06			2.78			1.09			0			2.35			0.38			0.62
	0			5.81			12.65			0.41			0			25.59			6.78			2.2
	0			5			6.04			0.22			0			1.16			2.03			0.48
	0			6.59			0.11			0.44			0			2.75			5.6			0.07
	0			9.57			3.29			0.42			0			1.44			3.02			0.39
	0			2.68			8.54			0.61			0			0.72			4.2			0.11
	0			6.97			14.5			0.9			0			2.62			2.47			0.27
	0			14.52			11.62			1.62			0			6.6			0.72			1.25
	0.99			5.36			4.11			0.09			0			1.71			4.9			0.36
	0.32			5.03			7.24			1.33			0			6.33			4.92			1.19
	0			6.6			0.72			1.25			0			5.11			3.23			0.34
	1.06			2.86			10.83			0.65			0			10.97			7.66			0.48
	0.01			0.77			7.84			0.74			2.53			2.92			5.26			0.26
	0			0.72			4.2			0.11			0.07			2.1			12.58			0.66
	0.07			2.1			12.58			0.66			0.91			5.35			4.79			0.58
	0			3.45			8.55			0.99			1.06			2.86			10.83			0.65
	0			3.61			7.21			0.63			0			0.68			5.25			0.07
	0			3.63			2.08			0.33			0			11.38			0.01			0.76
	0			0.77			6.41			1.03			0			14.31			14.29			0.58
	0			19.03			0			0.44			7.54			0.87			0.71			0.4
	0			5.63			5.85			0.88			0.3			4.71			13.16			0.34
	0			2.78			6.45			0.95			0			9.87			0.46			1.74
	1.64			12.7			8.91			0.48			0			2.78			6.45			0.95
	0			1.13			0.01			0.18			4.67			0.88			3.84			1.34
	0			13.34			8.34			0.68			0			6.01			1.98			0.79
	2.09			1.39			0.67			0.19			0			4.18			25.17			1
	0.99			1.17			11.17			0.64			0			0.08			0.01			0
	0			6.55			7.33			0.4			8.36			1.57			3.83			0.56
	0			25.59			6.78			2.2			0.88			2.28			6.21			0.72
	2.61			7.59			15.33			0.56			0			3.45			8.55			0.99
	0			7.27			8.63			0.39			0			3.23			5.8			0.54
	2.09			1.82			2.15			0.49			2.09			1.82			2.15			0.49
	0			7.24			25.23			0.83			2.72			8.15			6.24			0.32
	1.02			5.41			7.9			0.09			0.92			3.26			7.87			0.28
	3.81			3.64			3.13			0.83			1.08			3.5			7.46			0.96
	0.8			4.21			4.34			0.45			0			11.78			3.54			0.19
	0			10.34			8.34			0.63			0.2			4.06			7.87			0.4
	0			6.01			1.98			0.79			0			4.77			12.34			0.83
	0			4.42			9.49			1.1			0			0.69			3.33			0.57
	0			1.57			5.37			0.15			0			6.46			3.95			0.59
	0			6.15			6.17			0			0			13.86			8.19			0.89
	0			7.29			0			0			0			1.58			9.96			0.58
	0.01			1.54			0.75			0.03			0.8			4.21			4.34			0.45
	1.18			7.23			8.07			0.72			0			19.03			0			0.44
	0			9.87			0.46			1.74			0			2.48			3.53			0.68
	0.28			0.83			10.64			0.45			0			0.32			4.05			1.32
	0			8.48			0.02			0.53			0			1.45			16.47			1.29
	0			2.87			4.53			0.75			0			15.03			5.13			1.52
	0			2.48			3.53			0.68			0			0.77			6.41			1.03
	0.5			0.7			0.19			0.51			0			3.35			1.9			0.45
	0.88			2.28			6.21			0.72			0.1			4.79			9.58			0.96
	0			3.49			14.5			0.75			1.28			3.19			0.31			0.93
	0.36			6.58			5.87			0.7			0			4.27			7.61			0.78
	4.49			0.6			0.04			0.32			0			3.13			8.2			0.38
	0			5.67			10.97			0.59			0			2.36			3.78			0.11
	0			3.35			1.9			0.45			0			2.97			10.33			1.62
	0			5.11			3.23			0.34			0			2.68			8.54			0.61
	0			1.62			0.35			0.34			7.92			1.18			0.17			0.72
	0			0.69			3.33			0.57			0			1.77			8.81			0.45
	0.75			13.61			2.53			1.68			0.12			1.53			9.25			0.44
	0			13.86			8.19			0.89			0			5.81			12.65			0.41
	1.84			2.63			2.72			0.56			0			5.63			5.85			0.88
	0.32			1.74			0			0.54			0			2.94			5.89			0.8
	0			6.47			2.62			0.6			0			1.67			12.43			0.59
	1.08			3.5			7.46			0.96			0			3.21			10.23			0.49
	2.72			8.15			6.24			0.32			0			1.7			0			0.05
	0			6.99			8.04			1.29			0			2.79			2.32			0.46
	4.67			0.88			3.84			1.34			2.85			4.57			5.47			0.71
	7.92			1.18			0.17			0.72			0			3.57			5.63			1.71
	0			2.91			10.47			0.86

## Sheet: Figure S2
	A			B			C
	DNA copies by qPCR	Blautia (%)		Normal	Obese		nonDM	T2DM
	5530000	2.63		5530000	6700000		11000000	5530000
	698000	0.6		698000	7490000		5460000	698000
	43100000	9.51		6040000	3280000		2680000	6700000
	6040000	6.15		8310000	1260000		3480000	8310000
	6700000	2.37		3670000	1410000		15600000	3670000
	9710000	1.27		1530000	2900000		2870000	3280000
	8310000	2.87		427000	4210000		4260000	1260000
	7490000	3.53		1390000	6060000		9870000	1530000
	3670000	1.3		4050000	5180000		117000	1410000
	3280000	2.41		593000	972000		11100000	2900000
	1260000	0.94		3000000	20100000		4180000	427000
	1530000	1.13		15700000	10800000		14700000	6060000
	1410000	0.9		7000000	13400000		27800000	972000
	2900000	5.53		21300000	23500000		13100000	20100000
	427000	0.52		1700000	12200000		24700000	4050000
	4210000	4.56		11000000	1180000		11100000	7000000
	6060000	3.14		14700000	3770000		5020000	10800000
	1390000	1.57		9080000	4540000		11700000	23500000
	5180000	5.45		20000000	6100000		21500000	1700000
	972000	0.95		1380000	444000		11300000	12200000
	20100000	3.4		8420000	12000000		11800000	9080000
	4050000	2.48		366000	2550000		3660000	20000000
	593000	1.74		1930000	2920000		5890000	1380000
	3000000	0.45		3060000	1300000		2510000	1180000
	15700000	4.79		5460000	4770000		5820000	8420000
	7000000	2.91		2680000	6430000		4550000	366000
	10800000	2.95		4810000	2430		26200000	4540000
	21300000	6.59		4520000	11100000		12800000	1930000
	13400000	2.81		483000	4300000		8990000	2550000
	23500000	5.24		622000	6890000		54000000	4810000
	1700000	1.56		8510000	3480000		10800000	2920000
	12200000	5.59		7670000	9870000		20600000	1300000
	11000000	5		37000	11400000		3910000	4770000
	14700000	7.29		23900000	13900000		11400000	7670000
	9080000	10		25500000	6860000		17300000	6430000
	20000000	3.07		15600000	426000		18100000	2430
	1380000	1.03		2870000	16500000		4100000	11100000
	1180000	0.94		4260000	21100000		10100000	4300000
	3770000	1.67		117000	18800000		2090000	25500000
	8420000	2.92		11100000	20900000		18500000	6890000
	366000	0.77		4180000	3510000		17100000	8620000
	4540000	2.05		14700000	1960000		13500000	6340000
	1930000	0.5		27800000	4130000		300000	1700000
	6100000	2.99		8620000	18100000		6410000	586000
	444000	0.49		13100000	26700000		12900000	20400000
	12000000	14.26		11100000	11000000		14700000
	2550000	1.51		5020000	1540000		13900000
	3060000	1.57		11700000	2490000		25700000
	5460000	13.61		6340000	4100000		11300000
	2680000	3.64		21500000	1780000		7410000
	4810000	1.39		11300000	3910000		608000
	639000	4.81		11800000	11800000		4260000
	4520000	2.11		3660000			13400000
	2920000	1.56		5890000			2340000
	1300000	0.64		2510000			8000000
	483000	0.81		5820000			29800000
	4770000	2.62		4550000			16600000
	622000	0.69		26200000			6860000
	8510000	2.06		12800000			13900000
	7670000	3.23		8990000			872000
	6430000	2.51		54000000			426000
	2430	0		10800000			2570000
	11100000	4.72		20600000			9790000
	37000	0.29		3910000			16500000
	23900000	6.69		17300000			4120000
	4300000	2.5		18100000			21100000
	25500000	8.48		4100000			6250000
	6890000	2.98		10100000			13400000
	3480000	1.29		2090000			21900000
	15600000	5.36		18500000			18800000
	2870000	7.23		17100000			20900000
	4260000	0.96		13500000			18300000
	9870000	5.77		300000			5950000
	117000	0.7		6410000			7020000
	11100000	3.25		14700000			9110000
	4180000	1.38		25700000			10500000
	14700000	4.42		11300000			31200000
	27800000	14.52		7410000			8580000
	8620000	5.03		608000			3510000
	13100000	6.58		586000			8810000
	24700000	7.83		4260000			1320000
	11100000	6.99		2340000			4280000
	5020000	17.28		8000000			1960000
	11700000	3.45		29800000			846000
	6340000	1.62		16600000			4130000
	21500000	9.19		13900000			14800000
	11300000	12.7		872000			1880000
	11800000	8.17		9790000			18100000
	3660000	2.27		4120000			25200000
	5890000	6.43		6250000			32300000
	2510000	1.34		21900000			26700000
	5820000	2.99		18300000			306000
	4550000	9.31		5950000			11000000
	26200000	7.27		7020000			19700000
	12800000	3.49		9110000			663000
	8990000	5.41		10500000			387000
	54000000	10.34		31200000			30000000
	10800000	10.5		8580000			2770000
	20600000	2.79		8810000			8720000
	3910000	0.99		1320000			10800000
	11400000	5.17		4280000			5080000
	17300000	3.5		846000			2660000
	18100000	9.57		14800000			5540000
	4100000	2.29		25200000			1490000
	10100000	5.06		32300000			428000
	2090000	5.67		306000			1540000
	18500000	7.59		19700000			7950000
	17100000	2.42		663000			10100000
	13500000	4.78		30000000			3547900
	300000	0.94		2770000			3390000
	6410000	5.54		8720000			15800000
	12900000	8.8		10800000			29000000
	1700000	2.94		5080000			1870000
	14700000	5.2		2660000			17000000
	13900000	7.36		5540000			13600000
	25700000	13.34		7950000			10500000
	11300000	7.24		10100000			1710000
	7410000	6.48		3547900			17500000
	608000	2.33		3390000			38100000
	586000	1.54		15800000			2810000
	4260000	3.2		29000000			5020000
	13400000	7.13		1870000			47600000
	2340000	0.83		17000000			7940000
	8000000	9.26		13600000			814000
	29800000	10.05		1710000			8670000
	16600000	6.97		17500000			14600000
	6860000	2.97		38100000			1830000
	13900000	6.47		2810000			585000
	872000	1.17		5020000			1990000
	426000	0.07		47600000			5290000
	2570000	2.15		7940000			2490000
	9790000	6.55		8670000			4100000
	16500000	6.5		14600000			6200000
	4120000	2.59		1830000			27900000
	21100000	2.33		585000			9850000
	6250000	3.63		1990000			3190000
	13400000	9.57		5290000			2580000
	21900000	2.9		27900000			3290000
	18800000	5.93		9850000			8140000
	20900000	6.28		3190000			22700000
	18300000	7.29		2580000			1780000
	5950000	21.78		3290000			16800000
	7020000	3.61		8140000			9420000
	9110000	3.3		22700000			3910000
	10500000	7.48		16800000			11800000
	31200000	11.32		11200000			11200000
	8580000	9.45		20400000			9850000
	3510000	2.35		9850000
	8810000	25.59
	1320000	1.16
	4280000	2.75
	1960000	1.44
	846000	0.72
	4130000	2.62
	14800000	6.6
	1880000	1.71
	18100000	6.33
	25200000	5.11
	32300000	10.97
	26700000	2.92
	306000	2.1
	11000000	5.35
	19700000	2.86
	663000	0.68
	387000	11.38
	30000000	14.31
	2770000	0.87
	8720000	4.71
	10800000	9.87
	5080000	2.78
	2660000	0.88
	5540000	6.01
	1490000	4.18
	428000	0.08
	1540000	1.57
	7950000	2.28
	10100000	3.45
	3547900	3.23
	3390000	1.82
	15800000	8.15
	29000000	3.26
	1870000	3.5
	17000000	11.78
	13600000	4.06
	10500000	4.77
	1710000	0.69
	17500000	6.46
	38100000	13.86
	2810000	1.58
	5020000	4.21
	47600000	19.03
	7940000	2.48
	814000	0.32
	8670000	1.45
	14600000	15.03
	1830000	0.77
	585000	3.35
	1990000	4.79
	5290000	3.19
	2490000	4.27
	4100000	3.13
	6200000	2.36
	27900000	2.97
	9850000	2.68
	3190000	1.18
	2580000	1.77
	3290000	1.53
	8140000	5.81
	22700000	5.63
	1780000	2.94
	16800000	1.67
	9420000	3.21
	3910000	1.7
	11800000	2.79
	11200000	4.57
	20400000	5.45
	9850000	3.57

## Sheet: Figure S3
	A			B			C
	F	M		Age	Blautia (%)		-	+
	0.6	2.63		30	9.57		2.63	0.6
	1.27	9.51		30	6.47		1.13	2.37
	2.87	6.15		30	3.57		5.53	2.87
	1.3	2.37		31	14.31		0.52	1.3
	2.41	3.53		31	4.27		2.91	2.41
	0.94	1.13		31	4.57		1.56	0.94
	0.9	5.53		32	0.69		10	0.9
	4.56	0.52		32	5.11		3.07	3.14
	0.95	3.14		32	3.5		0.94	0.95
	3.4	1.57		33	3.26		2.92	3.4
	2.48	5.45		33	4.77		1.39	2.48
	1.74	0.45		33	2.97		4.72	2.95
	4.79	2.91		33	5.81		2.5	5.24
	5.24	2.95		34	4.81		8.48	5.59
	1.56	6.59		34	0		5.03	1.03
	5.59	2.81		34	7.83		1.62	0.77
	5	7.29		34	9.19		2.94	2.05
	1.03	10		34	3.49		1.54	0.5
	2.05	3.07		34	10.97		5.45	1.51
	0.5	0.94		34	0.08			1.56
	2.99	1.67		34	5.63			0.64
	1.51	2.92		35	2.51			2.62
	1.57	0.77		35	12.7			3.23
	13.61	0.49		35	7.27			2.51
	1.39	14.26		35	5.06			0
	4.81	3.64		35	7.29			2.98
	2.11	0.64		35	19.03
	1.56	2.62		36	6.69
	0.81	0.69		36	7.13
	2.06	3.23		36	1.71
	6.69	2.51		37	2.75
	8.48	0		39	6.15
	0.96	4.72		39	0.7
	3.25	0.29		39	3.25
	1.38	2.5		39	21.78
	4.42	2.98		39	0.32
	14.52	1.29		40	0.29
	5.03	5.36		40	1.29
	7.83	7.23		40	0.99
	6.99	5.77		40	2.62
	3.45	0.7		40	4.79
	9.19	6.58		40	2.36
	8.17	17.28		40	2.94
	2.27	1.62		41	2.62
	1.34	12.7		41	3.5
	2.99	6.43		41	10.05
	9.31	7.27		41	1.7
	3.49	10.34		42	1.27
	5.41	0.99		42	7.48
	10.5	5.17		42	5.35
	2.79	9.57		42	13.86
	3.5	2.29		42	1.77
	5.67	5.06		42	1.67
	2.42	7.59		43	14.26
	0.94	4.78		43	8.17
	8.8	5.54		43	2.15
	2.94	0.83		43	3.3
	5.2	2.97		43	11.32
	7.36	6.47		43	9.45
	13.34	0.07		43	1.16
	7.24	6.5		43	1.44
	6.48	2.33		43	0.72
	2.33	5.93		43	2.1
	1.54	3.3		43	0.87
	3.2	11.32		43	3.45
	7.13	2.35		43	15.03
	9.26	1.16		43	1.18
	10.05	2.75		44	1.56
	6.97	0.72		44	5.17
	1.17	2.62		44	3.63
	2.15	6.6		44	8.15
	6.55	6.33		44	1.58
	2.59	5.11		44	2.68
	3.63	10.97		44	3.21
	9.57	2.92		45	2.63
	2.9	5.35		45	0.81
	6.28	0.87		45	2.98
	7.29	4.71		45	7.24
	21.78	9.87		45	0.07
	3.61	2.78		45	2.78
	7.48	0.88		45	6.01
	9.45	6.01		45	4.18
	25.59	1.57		45	3.13
	1.44	2.28		46	3.53
	1.71	3.45		46	3.4
	2.1	1.82		46	4.79
	2.86	8.15		46	2.06
	0.68	3.26		46	6.43
	11.38	3.5		46	1.57
	14.31	4.06		46	11.78
	4.18	0.69		46	4.06
	0.08	6.46		46	2.79
	3.23	4.21		47	6.58
	11.78	19.03		47	2.33
	4.77	2.48		47	2.35
	13.86	15.03		47	2.92
	1.58	3.35		47	11.38
	0.32	4.79		47	1.45
	1.45	3.19		47	0.77
	0.77	4.27		48	2.95
	2.36	3.13		48	2.42
	2.97	2.68		49	0.88
	1.77	1.18		49	2.48
	3.21	1.53		49	5.45
	1.7	5.81		50	4.56
	4.57	5.63		50	5.45
	3.57	2.94		50	2.99
		1.67		50	8.8
		2.79		50	1.54
		5.45		50	6.97
				50	9.57
				50	0.68
				51	2.27
				51	5.2
				51	6.48
				51	2.97
				51	25.59
				51	2.28
				51	3.23
				51	3.35
				52	9.51
				52	0.94
				52	1.13
				52	2.79
				52	0.94
				52	7.36
				52	1.82
				53	7.29
				53	3.45
				53	2.59
				54	1.62
				54	5.41
				54	7.59
				54	6.46
				55	3.14
				55	1.67
				55	2.5
				55	5.77
				55	13.34
				55	6.5
				55	3.19
				56	1.17
				56	1.53
				57	9.26
				57	6.6
				58	0.9
				58	2.91
				58	1.51
				58	10.34
				58	10.5
				58	6.28
				58	6.33
				58	0.69
				58	4.21
				59	1.57
				59	2.86
				60	2.37
				61	2.33
				62	1.74
				62	0.83
				62	4.71
				63	5.54
				64	2.11
				64	2.29
				64	2.94
				64	9.87
				65	0.52
				65	0.49
				65	6.99
				65	3.61
				66	1.3
				66	6.59
				66	0.94
				66	3.2
				67	0.45
				67	5
				67	10
				67	5.36
				67	5.67
				68	2.92
				68	3.23
				68	8.48
				68	5.03
				68	17.28
				68	5.93
				69	0.6
				69	2.41
				69	0.64
				69	14.52
				69	9.31
				69	2.9
				70	2.48
				70	2.81
				70	13.61
				70	1.38
				71	0.96
				71	1.34
				71	6.55
				72	3.07
				72	2.05
				72	0.5
				73	0.95
				73	5.24
				74	5.53
				74	5.59
				74	2.99
				74	7.23
				75	3.64
				76	1.03
				76	4.42
				76	4.78
				77	1.56
				78	2.87
				78	0.77
				78	1.57
				78	1.39
				79	4.72

## Sheet: Figure S4
	A			B			C
	Normal	Obese		F	M		Age	Blautia (%)
	5.71	15.34		4.53	5.71		21	1.31
	4.53	14.81		8.29	5.01		21	4.54
	12.51	12.93		12.51	6.33		22	4.83
	5.01	11.39		7.74	5.16		23	8.33
	7.74	10.57		6.52	10.11		23	7.72
	6.33	10.47		1.85	5.08		23	1.13
	6.52	9.94		0.35	4.84		23	3.45
	5.16	9.64		4.99	14.83		23	3.4
	10.11	9.54		4.86	1.4		24	3.8
	1.85	8.01		1.54	3.17		24	6.22
	5.08	7.81		3.38	1.74		24	5.37
	0.35	7.56		14.81	4.42		24	9.2
	4.99	7.49		1.31	15.34		24	8.89
	4.84	6.84		10.57	2.77		24	5.58
	14.83	6.31		10.47	12.93		24	4.17
	1.4	6.26		3.8	6.52		25	1.54
	4.86	6.08		9.94	11.39		26	4.53
	3.17	5.89		6.22	0.75		26	8.29
	1.54	5.89		5.37	2.82		26	5.08
	1.74	5.86		4.82	6.02		26	2.77
	4.42	5.58		7.72	8.33		26	4.82
	2.77	5.46		9.54	5.77		26	2.46
	6.52	5.38		9.2	2.46		27	4.86
	3.8	5.09		6.26	9.64		27	4.42
	6.22	4.83		7.49	1.13		27	7.65
	5.37	4.74		2.72	5.54		28	5.01
	0.75	4.57		8.89	12.38		28	14.83
	2.82	4.54		5.82	7.59		28	3.38
	4.82	4.33		6	8.01		28	5.77
	6.02	4.22		10.42	7.81		28	13.01
	8.33	4.17		6.26	7.56		28	6.26
	5.77	3.89		5.85	13.01		28	3.77
	7.72	3.84		5.4	7.65		28	3.7
	1.13	3.82		6.33	1.16		29	4.84
	5.54	3.77		7.67	6.84		29	1.74
	12.38	3.7		7.53	6.31		29	12.38
	7.59	3.5		2.64	6.84		29	1.16
	9.2	3.5		3.57	7.03		29	4.22
	13.01	3.45		4.72	12.45		29	3.82
	7.65	3.4		11.05	10.93		30	4.99
	6.26	3.17		5.95	8.76		30	6.02
	1.16	2.77		5.86	13.02		30	2.72
	2.72	2.64		5.58	3.56		30	5.89
	8.89	2.44		6.52	7.7		30	3.89
	6.84	2.41		17.26	3.83		30	0.62
	7.03	2.11		5.41	13.44		31	10.11
	5.82	1.53		5.94	6.08		31	3.17
	12.45	1.49		9.85	14.88		31	2.82
	10.93	1.45		7.78	12.37		31	1.53
	6	0.62		3.53	5.24		32	7.74
	10.42			4.83	5.89		32	6.33
	8.76			9.35	5.89		32	6.52
	13.02			1.62	1.29		32	5.16
	5.85			7.7	5.44		32	1.4
	5.4			15.81	7.33		32	7.59
	3.56			9.87	5.94		32	5.46
	7.7			0.95	13.07		32	4.74
	3.83			7.69	5.46		33	14.81
	13.44			4.74	9.05		33	0.75
	6.33			4.05	4.43		34	12.51
	7.53			8.01	5.38		34	6.52
	2.64			4.33	5.09		34	5.54
	3.57			4.22	4.74		34	5.41
	14.88			6.92	4.57		34	2.41
	4.72			17.81	4.54		35	7.03
	11.05			2.41	31.05		35	4.43
	12.37			0.65	6.71		35	3.96
	5.24			1.08	0.91		36	5.82
	1.29			3.38	6.3		36	5.85
	5.95			3.5	4.17		36	1.62
	7.33			5.69	3.89		37	8.01
	5.94			11.2	3.84		37	8.76
	6.52			3.45	3.82		37	7.7
	13.07			3.4	6.19		37	14.88
	5.41			3.17	3.77		37	17.26
	9.05			3.96	9.47		37	9.35
	4.43			12.4	15.33		37	4.33
	5.94			8.93	3.77		37	4.42
	9.85			1.49	3.7		38	7.53
	3.53			3.2	3		38	9.87
	9.35			6.77	0.95		39	5.4
	1.62				6.74		39	4.74
	15.81				3.5		39	7.7
	9.87				18.24		39	7.69
	0.95				4.42		39	12.4
	7.69				5.78		39	20.45
	4.74				8.57		40	11.2
	4.05				7.84		41	0.35
	8.01				9.08		41	10.93
	31.05				1.26		41	7.78
	6.71				16.1		41	2.41
	6.92				24.62		41	3.84
	6.3				8.63		41	3.38
	2.41				2.77		41	5.78
	6.19				2.64		41	8.4
	1.08				2.44		42	12.45
	9.47				3.58		42	14.88
	15.33				8.4		43	10.47
	3.77				3.73		43	5.09
	3				25.6		43	3.5
	3.38				14.88		43	2.64
	0.95				1.31		43	8.93
	5.69				5.9		44	6.33
	6.74				9.56		44	7.67
	18.24				9.64		44	2.64
	11.2				6.8		44	15.81
	4.42				2.41		44	6.77
	5.78				6.86		45	10.42
	8.57				20.45		45	3.57
	7.84				2.11		45	1.08
	9.08				1.53		45	5.69
	3.96				1.45		45	5.9
	1.26				0.62		45	6.8
	16.1				6.16		46	1.85
	24.62						46	6.31
	8.63						46	13.44
	12.4						46	5.89
	3.58						46	4.57
	8.93						46	8.01
	8.4						46	2.77
	3.73						46	1.31
	25.6						46	9.64
	14.88						47	4.72
	1.31						47	1.45
	5.9						48	10.57
	9.56						48	9.94
	9.64						48	9.54
	6.8						48	6.26
	6.86						48	13.02
	3.2						48	5.24
	6.77						48	5.94
	6.16						48	4.05
							48	0.91
							48	3
							48	6.74
							48	1.26
							48	3.58
							49	5.95
							49	5.94
							50	6
							50	6.08
							50	2.44
							50	2.11
							51	5.71
							51	6.84
							51	12.37
							51	0.95
							51	9.08
							52	6.19
							53	3.83
							53	3.77
							53	3.2
							54	12.93
							54	5.86
							54	7.33
							54	9.47
							54	3.17
							54	1.49
							55	6.84
							55	6.3
							55	15.33
							56	3.5
							56	8.57
							57	7.81
							57	7.56
							57	7.49
							57	5.44
							57	6.52
							57	13.07
							57	9.05
							57	6.92
							57	17.81
							57	18.24
							57	25.6
							57	9.56
							57	6.16
							58	11.05
							58	6.71
							58	0.65
							58	16.1
							58	24.62
							59	31.05
							59	0.95
							59	7.84
							59	8.63
							60	3.56
							60	1.29
							61	3.73
							62	11.39
							62	5.38
							63	9.85
							63	3.53
							66	9.64
							66	6.86
							71	15.34

[truncated: 15 more sheets: Figure S5, Figure S6, Figure S7, Figure S8, Figure S9, Figure S10, Figure S11, Figure S12, Figure S13, Figure S14, Figure S15, Figure S22, Figure S23, Figure S26, Figure S27]
